# Supplementary material for: A Transdiagnostic Approach in Psychodiagnosis: The Romanian Adaptation of the Process-Based Assessment Tool (PBAT)
Source: Behav Sci (Basel). 2025 Dec 8;15(12):1697. doi: 10.3390/bs15121697 (PMC12729382; doi:10.3390/bs15121697)
Supplement: Supplementary file 1 [file behavsci-15-01697-s001.zip]

Archive with 1 entries (1 files):
- behavsci-3955010-supplementary.tiff
